# Supplementary material for: Infodemiology of RSV in Italy (2017–2022): An Alternative Option for the Surveillance of Incident Cases in Pediatric Age?
Source: Children (Basel). 2022 Dec 16;9(12):1984. doi: 10.3390/children9121984 (PMC9777371; doi:10.3390/children9121984)
Supplement: Supplementary file 1 [file children-09-01984-s001.zip]

Archive with 1 entries (1 files):
- children-2050770-supplementary.pdf
